# Supplementary material for: Epstein-Barr Virus Infection and Sporadic Breast Cancer Risk: A Meta-Analysis
Source: PLoS One. 2012 Feb 21;7(2):e31656. doi: 10.1371/journal.pone.0031656 (PMC3283657; doi:10.1371/journal.pone.0031656)
Supplement: Table S1 — Detail information and list of extracted studies for general analyses. (XLS) [file pone.0031656.s002.xls]

## Sheet: Formed
				Prevalence ratio in group of		Region		Histological type			Detecting EBV fragment(s)								Prevalence ratio in
Study No.	First author ("Q" means QPCR was adopted in this study)	Publication year	DNA specimen	Cases	Controls		Prevalence ratio	Ductal Case	Lobular Case	Other or mixed Case	target region or gene								Cases	Controls
1	Kulka	2008	Paraffin-embedded tissue	0/1		Hungary				0/1	EBER 1								0/1
2	Fawzy	2008	Paraffin-embedded tissue	8/40	0/20	Egypt		4/32	4/8		Bam H1W								8/40
3	Perkins(Q)	2006	Fresh/frozen tissue	11/24		USA		can not clearly extracted			Bam H1W								11/24
4	Arbach（Q)	2006	Fresh/frozen tissue	44/95		France		can not clearly extracted			BXLF 1
5	Tsai	2005	Fresh/frozen tissue	28/62	16/60	Taiwan		28/62			Bam H1W								28/62	16/60
6	Preciado	2005	Fresh/frozen tissue	12/39	0/38	Argentine		can not clearly extracted			Bam H1W IR1	1-12 +	other -						12/39	0/38
											EBER 2	1-12 +	other -						12/39	0/38
7	Thorne(Q)	2005	Paraffin-embedded tissue	4/55		USA		4/55			Bam H1W	+	+	+	+	others -			4/55
											LMP 1	-	-	-	-	others -			0/55
											EBNA 1	-	-	+	+	others -			2/55
											LMP 2	+	-	-	-	others -			1/55
											BZLF 1	-	-	-	-	others -			0/55
8	Kalkan	2005	Paraffin-embedded tissue	13/57	19/55	Turkey		7/28	4/20	2/9	gp220
9	Perrigoue JG(Q)	2005	Paraffin-embedded tissue	0/45	0/45	USA		0/37	0/4	0/4	Raji								0/45	0/45
											BALF 5								0/45	0/45
10	Preciado	2003	Paraffin-embedded tissue	24/69	0/38	Argentina					EBER 2
											Bam H1W
11	Xue	2003	Fresh/frozen tissue	6/15		UK		5/12	0/1	1/2	LF 3
12	Murray(Q)	2003	Paraffin-embedded tissue	19/92		UK		can not clearly extracted			Pol(EBV DNA polymerase gene)
13	Herrmann	2003	Paraffin-embedded tissue	4/59		Germany		can not clearly extracted			Bam H1W
14	Grinstein S	2002	Paraffin-embedded tissue	14/33	3/47	USA		8/20	6/13		EBER 2
15	Fina(Q)	2001	Fresh/frozen tissue	162/509	0/10	Algeria	16/40	162/509			Bam H1C
						Tunisia	19/58
						France	31/116
						USA	21/72
						Netherland	41/126
						Denmark	34/97
16	Chu	2001	Fresh/frozen tissue	7/48		USA		6/43			EBNA 4	+	+	+	+	-	-	other -	4/43
											LMP 1	+	+	-	-	+	+	other -	4/43
									1/5		EBNA 4	+	other -						1/5
											LMP 1	+	other -						1/5
17	Cristina	2000	Paraffin-embedded tissue	0/1		Italy				0/1	EBNA 1
18	Brink	2000	Fresh/frozen tissue	5/24		Netherland		not clear, but invasive			BamHIW	+	+	+	+	+	other -		5/24
											LMP 1	+	+	-	-	-	other -		2/24
19	Bonnet	1999	Fresh/frozen tissue	51/100	3/30	France		38/79	8/13	5/8	BZLF 1
											BNLF 1
											EBER 2
20	Labrecque	1995	Fresh/frozen tissue("The DNA was prepared using an automated DNA extractor and had been stored in the DNA bank of the unit")	21/91.(Bam H1W 19/91, Bam H1C 17/89, respectively)	0/21	UK		17/66			Bam H1W	1~13 +	+	+	+	-	other -		16/66
											Bam H1C	1~13 +	-	-	-	+	other -		14/64, not 66 because 2 samples "not available"
									1/5		Bam H1W	-	other 4 -						0/5
											Bam H1C	+	other 4 -						1/5
										3/20	Bam H1W	+	+	+	other -				3/20
											Bam H1C	+	+	-	other -				2/20
21	Luqmani.YA	1995	Paraffin-embedded tissue	15/28		UK		not clear, but invasive			Bam H1W
22	Lespagnard.L	1995	Paraffin-embedded tissue	0/10		Belgium				0/10	Bam H1W
23	Horiuchi	1994	Paraffin-embedded tissue	2/3		Japan				2/3	Bam H1W
24	Gaffey	1993	Paraffin-embedded tissue	0/35		USA		0/18		0/17	EBNA 1

## Sheet: Original
Study No.	First author ("Q" means QPCR was adopted in this study)	Publication year	DNA specimen	Prevalence ratio in group of		Region	Prevalence ratio	Histological type			Detecting EBV fragment(s)								Prevalence ratio in
				Patients	Controls			Ductal Case	Lobular Case	Other or mixed Case	target region or gene								Patients	Controls
1	Kulka	2008	Paraffin-embedded tissue	0/1		Hungary				0/1	EBER 1								0/1
2	Fawzy	2008	Paraffin-embedded tissue	8/40	0/20	Egypt		4/32	4/8		Bam H1W								8/40
3	Perkins(Q)	2006	Fresh/frozen tissue	11/24		USA		can not clearly extracted			Bam H1W								11/24
4	Arbach（Q)	2006	Fresh/frozen tissue	44/95		France		can not clearly extracted			BXLF 1
5	Tsai	2005	Fresh/frozen tissue	28/62	16/60	Taiwan		28/62			Bam H1W								28/62	16/60
6	Preciado	2005	Fresh/frozen tissue	12/39	0/38	Argentine		can not clearly extracted			Bam H1W IR1	1-12 +	other -						12/39	0/38
											EBER 2	1-12 +	other -						12/39	0/38
7	Thorne(Q)	2005	Paraffin-embedded tissue	4/55		USA		4/55			Bam H1W	+	+	+	+	others -			4/55
											LMP 1	-	-	-	-	others -			0/55
											EBNA 1	-	-	+	+	others -			2/55
											LMP 2	+	-	-	-	others -			1/55
											BZLF 1	-	-	-	-	others -			0/55
8	Kalkan	2005	Paraffin-embedded tissue	13/57	19/55	Turkey		7/28	4/20	2/9	gp220
9	Perrigoue JG(Q)	2005	Paraffin-embedded tissue	0/45	0/45	USA		0/37	0/4	0/4	Raji								0/45	0/45
											BALF 5								0/45	0/45
10	Preciado	2003	Paraffin-embedded tissue	24/69	0/38	Argentina					EBER 2
											Bam H1W
11	Xue	2003	Fresh/frozen tissue	6/15		UK		5/12	0/1	1/2	LF 3
12	Murray(Q)	2003	Paraffin-embedded tissue	19/92		UK		can not clearly extracted			Pol(EBV DNA polymerase gene)
13	Herrmann	2003	Paraffin-embedded tissue	4/59		Germany		can not clearly extracted			Bam H1W
14	Grinstein S	2002	Paraffin-embedded tissue	14/33	3/47	USA		8/20	6/13		EBER 2
15	Fina(Q)	2001	Fresh/frozen tissue	162/509	0/10	Algeria	16/40	162/509			Bam H1C
						Tunisia	19/58
						France	31/116
						USA	21/72
						Netherland	41/126
						Denmark	34/97
16	Chu	2001	Fresh/frozen tissue	7/48		USA		6/43			EBNA 4	+	+	+	+	-	-	other -	4/43
											LMP 1	+	+	-	-	+	+	other -	4/43
									1/5		EBNA 4	+	other -						1/5
											LMP 1	+	other -						1/5
17	Cristina	2000	Paraffin-embedded tissue	0/1		Italy				0/1	EBNA 1
18	Brink	2000	Fresh/frozen tissue	5/24		Netherland		not clear, but invasive			BamHIW	+	+	+	+	+	other -		5/24
											LMP 1	+	+	-	-	-	other -		2/24
19	Bonnet	1999	Fresh/frozen tissue	51/100	3/30	France		38/79	8/13	5/8	BZLF 1
											BNLF 1
											EBER 2
20	Labrecque	1995	Fresh/frozen tissue("The DNA was prepared using an automated DNA extractor and had been stored in the DNA bank of the unit")	21/91.(Bam H1W 19/91, Bam H1C 17/89, respectively)	0/21	UK		17/66			Bam H1W	1~13 +	+	+	+	-	other -		16/66
											Bam H1C	1~13 +	-	-	-	+	other -		14/64, not 66 because 2 samples "not available"
									1/5		Bam H1W	-	other 4 -						0/5
											Bam H1C	+	other 4 -						1/5
										3/20	Bam H1W	+	+	+	other -				3/20
											Bam H1C	+	+	-	other -				2/20
21	Luqmani.YA	1995	Paraffin-embedded tissue	15/28		UK		not clear, but invasive			Bam H1W
22	Lespagnard.L	1995	Paraffin-embedded tissue	0/10		Belgium				0/10	Bam H1W
23	Horiuchi	1994	Paraffin-embedded tissue	2/3		Japan				2/3	Bam H1W
24	Gaffey	1993	Paraffin-embedded tissue	0/35		USA		0/18		0/17	EBNA 1
